# Supplementary material for: USP22 overexpression fails to augment tumor formation in MMTV-ERBB2 mice but loss of function impacts MMTV promoter activity
Source: PLoS One. 2024 Jan 18;19(1):e0290837. doi: 10.1371/journal.pone.0290837 (PMC10796002; doi:10.1371/journal.pone.0290837)
Supplement: S1 Table — (XLSX) [file pone.0290837.s009.xlsx]

## Sheet: Sheet1
Gene name	Forward Primer	Reverse Primer
Human USP22	CTCCTGTCTGGTCTGTGAGATG	CAGCAACTTATACGGGATGTGA
Human ERBB2	TGCTGGACATTGACGAGACAGAGT	AGCTCCCACACAGTCACACCATAA
Mouse Usp22	GAGAGCAGGATGAATGGGC	CCTTGGTGATAATGGCGTC
Mouse/Rat Erbb2	TCCCTGCCAGTCCTGAGACC	GTTGTGAGCGATGAGCATGTA
Mouse GR	GGGCGCCAAGTGATTGCCGCAGT	CCAACCCAGGGCAAATGCCATGA
Mouse PR	TGGGAAAGTCTTCGACGTGAC	GTGCATCCTTATCCAGGCAGA
Mouse Brg1	GAGCCAGAACGAGAAGTACCG	CCTCAAGACGAGCAATTTCATCA
Human GAPDH	CTCCTCCTGTTCGACAGTCAGC	CCCAATACGACCAAATCCGTT
Mouse Pbgd	GTGTTGCACGATCCTGAAACT	GTTGCCCATCCTTTATCACTGTA
