# Supplementary material for: USP22 overexpression fails to augment tumor formation in MMTV-ERBB2 mice but loss of function impacts MMTV promoter activity
Source: PLoS One. 2024 Jan 18;19(1):e0290837. doi: 10.1371/journal.pone.0290837 (PMC10796002; doi:10.1371/journal.pone.0290837)
Supplement: S2 Table — (XLSX) [file pone.0290837.s010.xlsx]

## Sheet: Sheet1
Antibody name	Manufacturer	Catalog number
USP22	Abcam	ab195289
ERBB2/HER2	Invitrogen	MA5-13105
FLAG	Sigma	F7425
GAPDH	EMD Millipore	MAB374
Mouse GR	Proteintech	24050-1-AP
Phospho-ERBB2	Cell Signaling Technology	2243
Mouse BRG1	Proteintech	21634-1-AP
ERα	Santa Cruz	sc-542
E-CADHERIN	Thermo Fisher	13-1900
CYTOKERATIN 8 (CK8)	Developmental Studies Hybridoma Bank (DSHB)	TROMA-1-c
FSP-1	Proteintech	16105-1-AP
SLUG	Proteintech	12129-1-AP
OCCLUDIN	Thermo Scientific	33-1500
VIMENTIN	Abcam	ab92547
TWIST	Santa Cruz	sc81417
Smooth muscle actin (SMA)	Sigma	A6228
GCN5	Cell Signaling Technology	3305
ERBB3	Cell Signaling Technology	12708
HSP70	Cell Signaling Technology	4872
HSP90	Cell Signaling Technology	4877
HSP90AB1	Proteintech	11405-1-AP
AKT	Cell Signaling Technology	4691
Phospho-AKt	Cell Signaling Technology	4060
ERK1/2	Cell Signaling Technology	4695
Phospho-ERK1/2	Cell Signaling Technology	4370
H2B	Millipore	07-371
H2Bub	Cell Signaling Technology	5546
Rabbit IgG-HRP (from donkey)	Amersham-Cytiva	NA934-1ML
Mouse IgG-HRP (from donkey)	Amersham-Cytiva	NA931-1ML
Rat IgG-HRP (from goat)	Cell Signaling Technology	7077
