# Supplementary material for: USP22 overexpression fails to augment tumor formation in MMTV-ERBB2 mice but loss of function impacts MMTV promoter activity
Source: PLoS One. 2024 Jan 18;19(1):e0290837. doi: 10.1371/journal.pone.0290837 (PMC10796002; doi:10.1371/journal.pone.0290837)
Supplement: S3 Table — (XLSX) [file pone.0290837.s011.xlsx]

## Sheet: Sheet1
Name of vector	Cat#	Clone ID
GIPZ Non-silencing lentiviral shRNA control	RHS4346
GIPZ lentiviral human USP22 shRNA-1	RHS4430-200200653	V2LHS_60727
GIPZ lentiviral human USP22 shRNA-2	RHS4430-200305445	V3LHS_377162
GIPZ lentiviral human USP22 shRNA-3	RHS4430-200161960	V2LHS_13647
